# Supplementary material for: Training shortens search times in children with visual impairment accompanied by nystagmus
Source: Front Psychol. 2014 Sep 12;5:988. doi: 10.3389/fpsyg.2014.00988 (PMC4162385; doi:10.3389/fpsyg.2014.00988)
Supplement: Supplementary file 1 [file DataSheet1.ZIP]

Archive with 4 entries (4 files):
- Supplemental Figure 1.PDF
- Supplemental Figure 2.PDF
- Supplemental Figure 3.PDF
- Supplemental Table.DOCX
